# Supplementary material for: Antidiabetic Potential of Aronia melanocarpa–β-Glucan System: From Extraction Optimization Through In Silico Understanding of Activity to Stabilization of Anthocyanins
Source: Molecules. 2026 Jun 23;31(13):2204. doi: 10.3390/molecules31132204 (PMC13363583; doi:10.3390/molecules31132204)
Supplement: Supplementary file 1 [file molecules-31-02204-s001.zip]

Archive with 1 entries (1 files):
- molecules-4344355-supplementary.pdf
